# Supplementary material for: Immune-Related LncRNAs to Construct a Prognosis Risk-Assessment Model for Gastric Cancer
Source: Curr Oncol. 2022 Jul 12;29(7):4923–35. doi: 10.3390/curroncol29070391 (PMC9318354; doi:10.3390/curroncol29070391)
Supplement: Supplementary file 1 [file curroncol-29-00391-s001.zip]

Archive with 1 entries (1 files):
- curroncol-1742171-supplementary.pdf
